# Supplementary material for: Self-Assembly of Microscopic Rods Due to Depletion Interaction
Source: Entropy (Basel). 2020 Oct 1;22(10):1114. doi: 10.3390/e22101114 (PMC7597238; doi:10.3390/e22101114)
Supplement: Supplementary file 1 [file entropy-22-01114-s001.zip]

Archive with 8 entries (5 files):
- Supplemental_Material_submit/
- Supplemental_Material_submit/script_simulation.py
- __MACOSX/
- __MACOSX/Supplemental_Material_submit/
- __MACOSX/Supplemental_Material_submit/._script_simulation.py
- Supplemental_Material_submit/Supplemental_material.pdf
- __MACOSX/Supplemental_Material_submit/._Supplemental_material.pdf
- __MACOSX/._Supplemental_Material_submit
